# Supplementary material for: Investigating the Role of Spermidine in a Model System of Alzheimer’s Disease Using Correlative Microscopy and Super-resolution Techniques
Source: Front Cell Dev Biol. 2022 May 17;10:819571. doi: 10.3389/fcell.2022.819571 (PMC9152225; doi:10.3389/fcell.2022.819571)
Supplement: Supplementary file 3 [file DataSheet1.zip]

Archive with 3 entries (2 files):
- /
- Video1.mp4
- Video2.mp4
